# Supplementary material for: IER5 Promotes Ovarian Cancer Cell Proliferation and Peritoneal Dissemination
Source: Cancers (Basel). 2025 Feb 11;17(4):610. doi: 10.3390/cancers17040610 (PMC11853144; doi:10.3390/cancers17040610)
Supplement: Supplementary file 1 [file cancers-17-00610-s001.zip]

Archive with 1 entries (1 files):
- cancers-3327713-supplementary.pdf
